# Supplementary material for: Unveiling the Antiviral Potential of Minocycline: Modulation of Nuclear Export of Viral Ribonuclear Proteins during Influenza Virus Infection
Source: Viruses. 2024 Aug 18;16(8):1317. doi: 10.3390/v16081317 (PMC11359333; doi:10.3390/v16081317)
Supplement: Supplementary file 1 [file viruses-16-01317-s001.zip]

Archive with 1 entries (1 files):
- viruses-3126396-supplementary.pdf
